# Supplementary material for: The association between type of conception through medically assisted reproduction and childhood cognition: a Danish population-wide cohort study
Source: Eur J Public Health. 2023 Jul 22;33(6):1020–6. doi: 10.1093/eurpub/ckad123 (PMC10710341; doi:10.1093/eurpub/ckad123)
Supplement: ckad123_Supplementary_Data [file ckad123_supplementary_data.zip]

Archive with 3 entries (2 files):
- ckad123_Supplementary_Data/
- ckad123_Supplementary_Data/ejph-2023-03-om-0148-File005.docx
- ckad123_Supplementary_Data/ejph-2023-03-om-0148-File006.docx
